# Supplementary material for: An Integrated Transcriptome and Proteome Analysis Reveals New Insights into Russeting of Bagging and Non-Bagging “Golden Delicious” Apple
Source: Int J Mol Sci. 2019 Sep 10;20(18):4462. doi: 10.3390/ijms20184462 (PMC6769969; doi:10.3390/ijms20184462)
Supplement: Supplementary file 1 [file ijms-20-04462-s001.zip]

Archive with 13 entries (11 files):
- ijms-566910-SI/
- ijms-566910-SI/Supplementary files/
- ijms-566910-SI/Supplementary files/Supplementary Figure.docx
- ijms-566910-SI/Supplementary files/Table S1.xlsx
- ijms-566910-SI/Supplementary files/Table S10.xlsx
- ijms-566910-SI/Supplementary files/Table S2.xlsx
- ijms-566910-SI/Supplementary files/Table S3.xlsx
- ijms-566910-SI/Supplementary files/Table S4.xlsx
- ijms-566910-SI/Supplementary files/Table S5.xlsx
- ijms-566910-SI/Supplementary files/Table S6.xlsx
- ijms-566910-SI/Supplementary files/Table S7.xlsx
- ijms-566910-SI/Supplementary files/Table S8.xlsx
- ijms-566910-SI/Supplementary files/Table S9.xlsx
