# Supplementary material for: An Integrated Transcriptome and Proteome Analysis Reveals New Insights into Russeting of Bagging and Non-Bagging “Golden Delicious” Apple
Source: Int J Mol Sci. 2019 Sep 10;20(18):4462. doi: 10.3390/ijms20184462 (PMC6769969; doi:10.3390/ijms20184462)
Supplement: Supplementary file 1 [file ijms-20-04462-s001.zip › ijms-566910-SI/Supplementary files/Table S1.xlsx]

## Sheet: Sheet1
Table S1 Basic data of transcriptome
Sample	Total Clean Bases(Gb)	Total Mapping(%)	Total Mapping(%)
CK1_1	10.93	91.75	85.78
CK1_2	10.86	91.71	86.13
CK1_3	10.86	91.57	85.39
CK2_1	10.71	91.51	85.56
CK2_2	11.08	91.69	86.13
CK2_3	10.86	91.87	86.42
CK3_1	10.75	91.64	86.93
CK3_2	10.9	92.12	87.28
CK3_3	11	92.09	87.27
T1_1	10.71	90.37	85.09
T1_2	10.48	91.42	86
T1_3	11.24	91.14	85.75
T2_1	10.59	90.94	85.99
T2_2	10.98	91.41	86.06
T2_3	10.68	91.28	85.79
T3_1	10.55	91.78	86.68
T3_2	10.79	92.1	86.95
T3_3	10.07	92.17	87.55
