# Supplementary material for: An Integrated Transcriptome and Proteome Analysis Reveals New Insights into Russeting of Bagging and Non-Bagging “Golden Delicious” Apple
Source: Int J Mol Sci. 2019 Sep 10;20(18):4462. doi: 10.3390/ijms20184462 (PMC6769969; doi:10.3390/ijms20184462)
Supplement: Supplementary file 1 [file ijms-20-04462-s001.zip › ijms-566910-SI/Supplementary files/Table S10.xlsx]

## Sheet: Sheet1
Table S10 Primer sequences used for RT-qPCR
Gene ID	Forward primer	Reverse primer
MD00G1116600	TTGGTGGTCGACCTACTGGG	GCAGTTGATCATCGTTCGGT
MD03G1059200	TCACGGGGAACTCTTCTGCT	ATTCGGGAGTGCAGTCTTCTC
MD08G1009200	TATTGTGTGCGGGAGTGACG	TCTAAGATGGGCCCAAGCGA
MD17G1092400	TGAAAGACTACGTCGGGGAG	CTGAGGCTTAGATTTGGGGGAG
MD17G1092400	GTGCAGAAGCCATAGCCAAC	TGGGGGAGCATCTTTTTCAGC
MD02G1186900	TGATCTCAAGGACAAGTGGAGAA	GTAGTCTGCGACTTTCCACCAG
MD03G1023200	GAACATTGATGTGGCAGGCTA	TCAGAAATCGGACTCATTAGCC
MD04G1224700	GGGTATTCCGTTGGGTTTGA	TGAAACTGGTGAGGAGGTTGTG
MD05G1195300	AAGGCAAGGGAGCAGAGGA	GGAGACGGAGGAATTGGTGTAT
MD09G1146000	AACCAATAGGGCCAGACCATG	CCTCAAGCGGGTAGTGGATAAGT
MD11G1007500	CTGGGCAATCGGTGGTCTT	GACTAGGGTTAGGGTTTGAGAACC
MD13G1239700	AAGGATCAAGAACTTCCACCA	CGTCTGCCTCAACGAAAAC
MD15G1051000	GCTCCACAAGCTACTAGGCAA	TGGCCCGTGGTTTGGTTTTA
MD15G1068200	TCTACCACAAAGCCTGCTTCC	CAAGACTGCCGGTTCTTTTGA
MD15G1431100	AATGAAGTGGGTGAAAGCAGATA	TTCTACGGTATGAATATGAAAGTGTCT
MD17G1099000	CCTATGATCACTGATGGATGTCAAT	GGTGGTTGTGATTGCCTTCAT
MD07G1186300	GAGCCACTGCGTTTCCACC	CAGAGGCACGGCGTTATCC
MD10G1062300	GTTCACTACCCAATGCCCACA	TGCCCTCCCAGGTTTGTTG
MD11G1023100	CACGGATGTCTGGCTCTGG	TGCCGATTTGTGGCGATTA
MD11G1272500	ACCATCCATTGACGTGCAGAA	CCGTGGGTAGGTTGAAGAAGT
MdActin	TGACCGAATGAGCAAGGAAATTACT	TACTCAGCTTTGCAATCCACATC
Bio-probe	GATCATGCCACTTGAGTACAGCTACA	TGTAGCTGTACTCAAGTGGCATGATC
Mutant-probe	GATCATGCCGCCCGGGCGCAGCTACA	TGTAGCTGCGCCCGGGCGGCATGATC
Cold-probe	GATCATGCCACTTGAGTACAGCTACA	TGTAGCTGTACTCAAGTGGCATGATC
