# Supplementary material for: An Integrated Transcriptome and Proteome Analysis Reveals New Insights into Russeting of Bagging and Non-Bagging “Golden Delicious” Apple
Source: Int J Mol Sci. 2019 Sep 10;20(18):4462. doi: 10.3390/ijms20184462 (PMC6769969; doi:10.3390/ijms20184462)
Supplement: Supplementary file 1 [file ijms-20-04462-s001.zip › ijms-566910-SI/Supplementary files/Table S2.xlsx]

## Sheet: Sheet1
Table S2 Protein Identification Overview
Sample name	Total spectra	Spectra	Unique Spetra	Peptide	Unique Peptide	Protein
Malus_x_domestica_1	881872	88143	59325	36374	27182	8559
Malus_x_domestica_2	872916	82194	56121	35430	26640	8408
Malus_x_domestica_3	885326	102442	67986	41918	31025	9082
Total	2640114	272779	183432	54338	42904	11189
