# Supplementary material for: An Integrated Transcriptome and Proteome Analysis Reveals New Insights into Russeting of Bagging and Non-Bagging “Golden Delicious” Apple
Source: Int J Mol Sci. 2019 Sep 10;20(18):4462. doi: 10.3390/ijms20184462 (PMC6769969; doi:10.3390/ijms20184462)
Supplement: Supplementary file 1 [file ijms-20-04462-s001.zip › ijms-566910-SI/Supplementary files/Table S3.xlsx]

## Sheet: Sheet1
Table S3 The top 20 pathways of DEPs
#	Pathway	Diff Proteins with pathway annotation (834)	All Proteins with pathway annotation (9635)	Pvalue	Pathway ID	Level1	Level2
1	Metabolic pathways	362 (43.41%)	2513 (26.08%)	4.63045e-30	ko01100	Metabolism	Global and overview maps
2	Biosynthesis of secondary metabolites	221 (26.5%)	1467 (15.23%)	7.42692e-19	ko01110	Metabolism	Global and overview maps
3	Carbon metabolism	82 (9.83%)	402 (4.17%)	6.52848e-14	ko01200	Metabolism	Global and overview maps
4	Biosynthesis of amino acids	54 (6.47%)	391 (4.06%)	0.000355487	ko01230	Metabolism	Global and overview maps
5	Ribosome	40 (4.8%)	274 (2.84%)	0.000684005	ko03010	Genetic Information Processing	Translation
6	Photosynthesis	36 (4.32%)	68 (0.71%)	4.67571e-21	ko00195	Metabolism	Energy metabolism
7	Carbon fixation in photosynthetic organisms	36 (4.32%)	115 (1.19%)	3.06022e-12	ko00710	Metabolism	Energy metabolism
8	Glyoxylate and dicarboxylate metabolism	36 (4.32%)	132 (1.37%)	2.50911e-10	ko00630	Metabolism	Carbohydrate metabolism
9	Glycolysis / Gluconeogenesis	33 (3.96%)	202 (2.1%)	0.000262658	ko00010	Metabolism	Carbohydrate metabolism
10	Oxidative phosphorylation	31 (3.72%)	138 (1.43%)	5.55825e-07	ko00190	Metabolism	Energy metabolism
11	Phenylpropanoid biosynthesis	28 (3.36%)	185 (1.92%)	0.00244673	ko00940	Metabolism	Biosynthesis of other secondary metabolites
12	Glutathione metabolism	27 (3.24%)	104 (1.08%)	1.35419e-07	ko00480	Metabolism	Metabolism of other amino acids
13	Glutathione metabolism	27 (3.24%)	104 (1.08%)	1.35419e-07	ko00480	Metabolism	Metabolism of other amino acids
14	Citrate cycle (TCA cycle)	19 (2.28%)	81 (0.84%)	4.55598e-05	ko00020	Metabolism	Carbohydrate metabolism
15	2-Oxocarboxylic acid metabolism	19 (2.28%)	101 (1.05%)	0.000938534	ko01210	Metabolism	Global and overview maps
16	Glycine, serine and threonine metabolism	19 (2.28%)	109 (1.13%)	0.00238181	ko00260	Metabolism	Amino acid metabolism
17	Alanine, aspartate and glutamate metabolism	18 (2.16%)	73 (0.76%)	3.52746e-05	ko00250	Metabolism	Amino acid metabolism
18	Pentose phosphate pathway	18 (2.16%)	87 (0.9%)	0.000388228	ko00030	Metabolism	Carbohydrate metabolism
19	Fructose and mannose metabolism	17 (2.04%)	94 (0.98%)	0.00264985	ko00051	Metabolism	Carbohydrate metabolism
20	Porphyrin and chlorophyll metabolism	16 (1.92%)	72 (0.75%)	0.000347098	ko00860	Metabolism	Metabolism of cofactors and vitamins
