# Supplementary material for: An Integrated Transcriptome and Proteome Analysis Reveals New Insights into Russeting of Bagging and Non-Bagging “Golden Delicious” Apple
Source: Int J Mol Sci. 2019 Sep 10;20(18):4462. doi: 10.3390/ijms20184462 (PMC6769969; doi:10.3390/ijms20184462)
Supplement: Supplementary file 1 [file ijms-20-04462-s001.zip › ijms-566910-SI/Supplementary files/Table S4.xlsx]

## Sheet: Sheet1
Table S4 In the three ranges of identification, quantification and significant difference, the quantitative relationship between proteins and genes can be correlated
Group Name	Type	Number of Proteins	Number of Genes	Number of Correlations
T-VS-CK	Identification	11189	40781	10964
T-VS-CK	Quantitative	11188	38511	10963
T-VS-CK	Differentially expressed	942	2856	119
