# Supplementary material for: An Integrated Transcriptome and Proteome Analysis Reveals New Insights into Russeting of Bagging and Non-Bagging “Golden Delicious” Apple
Source: Int J Mol Sci. 2019 Sep 10;20(18):4462. doi: 10.3390/ijms20184462 (PMC6769969; doi:10.3390/ijms20184462)
Supplement: Supplementary file 1 [file ijms-20-04462-s001.zip › ijms-566910-SI/Supplementary files/Table S5.xlsx]

## Sheet: Sheet1
Table S5 119 correlated DEG/Ps with details of expression values
Gene ID	protein	RNA
MD14G1080100	0.057	−1.003
MD04G1191700	0.214	1.022
MD17G1215700	0.239	1.07
MD09G1196600	0.263	−1.249
MD04G1164500	0.263	1.115
MD08G1005500	0.333	5.008
MD16G1088600	0.345	1.346
MD07G1240700	0.367	2.045
MD16G1010900	0.379	−2.749
MD10G1171200	0.379	−7.256
MD15G1053800	0.401	−1.249
MD14G1153000	0.433	2.39
MD15G1099500	0.444	2.028
MD12G1252500	0.444	1.316
MD05G1116900	0.444	1.019
MD17G1225100	0.506	1.12
MD15G1443700	0.556	−2.103
MD07G1210400	0.585	−1.062
MD12G1178200	0.614	1.786
MD06G1227300	0.757	5.078
MD17G1020300	0.774	−5.993
MD03G1059200	0.782	1.31
MD16G1025800	1.138	4.166
MD07G1279000	−0.120	−1.604
MD12G1125600	−0.120	−2.096
MD12G1101900	−0.136	−1.007
MD13G1200600	−0.136	−1.195
MD15G1376800	−0.152	−1.026
MD03G1282900	−0.184	−1.534
MD15G1125400	−0.184	−1.093
MD06G1071600	−0.201	−1.358
MD14G1241800	−0.218	−1.014
MD08G1232200	−0.218	−1.264
MD02G1189600	−0.218	−1.182
MD01G1177300	−0.252	−1.004
MD17G1092400	−0.252	−1.854
MD14G1243000	−0.252	−2.872
MD07G1268800	−0.252	−2.793
MD15G1131700	−0.269	−1.488
MD06G1235500	−0.269	−1.444
MD09G1141500	−0.269	−1.095
MD17G1123800	−0.269	−1.053
MD15G1109100	−0.286	−1.491
MD12G1099800	−0.286	−1.342
MD13G1202900	−0.322	−1.672
MD05G1286900	−0.322	−1.439
MD05G1127800	−0.322	−1.360
MD07G1011500	−0.340	−1.062
MD04G1023800	−0.340	−1.029
MD17G1214900	−0.358	−1.046
MD14G1151700	−0.358	−1.005
MD04G1225400	−0.358	−2.461
MD02G1262200	−0.377	−1.125
MD06G1023500	−0.377	−1.090
MD11G1150900	−0.377	−1.276
MD14G1235300	−0.377	−1.683
MD10G1157200	−0.396	−1.048
MD11G1285100	−0.396	−1.273
MD17G1085500	−0.396	−1.668
MD07G1187400	−0.396	−1.398
MD10G1066100	−0.415	−1.030
MD07G1298900	−0.415	−1.028
MD07G1022000	−0.415	−1.008
MD10G1062300	−0.415	−4.890
MD08G1131700	−0.415	−6.079
MD11G1023100	−0.434	−1.305
MD17G1250000	−0.434	−1.716
MD02G1013800	−0.434	−5.171
MD06G1009000	−0.454	−1.181
MD15G1014100	−0.454	−1.165
MD10G1172300	−0.454	−1.256
MD08G1243700	−0.454	−1.716
MD12G1128400	−0.454	−3.811
MD12G1157600	−0.474	−1.234
MD08G1007500	−0.474	−1.564
MD11G1189000	−0.474	−1.849
MD10G1299400	−0.474	−2.157
MD03G1169200	−0.494	−1.166
MD07G1186300	−0.494	−1.144
MD15G1126100	−0.494	−1.360
MD00G1116600	−0.494	−1.773
MD03G1080200	−0.494	−2.113
MD15G1253900	−0.515	−1.041
MD00G1040000	−0.535	−1.073
MD10G1063600	−0.535	−1.395
MD01G1137900	−0.535	−1.588
MD06G1065500	−0.535	−2.155
MD15G1244500	−0.556	−1.152
MD00G1152600	−0.556	−1.123
MD14G1243100	−0.556	−1.480
MD02G1001800	−0.556	−1.812
MD08G1009200	−0.578	−1.206
MD08G1003700	−0.578	−1.033
MD07G1149400	−0.578	−1.489
MD04G1064200	−0.578	−2.962
MD07G1306900	−0.578	−7.456
MD12G1263900	−0.599	−1.396
MD06G1006500	−0.599	−1.295
MD07G1004600	−0.62	1.237
MD16G1221800	−0.621	−1.141
MD05G1191000	−0.621	−1.386
MD09G1146100	−0.644	−1.431
MD01G1146300	−0.667	−1.012
MD11G1272500	−0.690	−2.252
MD07G1004500	−0.737	−1.674
MD04G1132400	−0.737	−2.288
MD09G1252100	−0.786	−1.035
MD10G1080000	−0.837	−1.732
MD16G1283100	−0.862	−1.023
MD10G1198300	−0.862	−1.316
MD06G1160700	−0.862	−1.579
MD09G1142000	−0.862	−2.261
MD04G1246200	−0.862	−2.035
MD11G1095300	−0.889	−1.717
MD17G1244400	−0.889	−1.509
MD02G1140000	−0.889	−2.042
MD11G1295000	−0.916	−1.138
MD03G1086300	−0.916	−1.126
MD05G1028500	−1.000	−3.096
