# Supplementary material for: An Integrated Transcriptome and Proteome Analysis Reveals New Insights into Russeting of Bagging and Non-Bagging “Golden Delicious” Apple
Source: Int J Mol Sci. 2019 Sep 10;20(18):4462. doi: 10.3390/ijms20184462 (PMC6769969; doi:10.3390/ijms20184462)
Supplement: Supplementary file 1 [file ijms-20-04462-s001.zip › ijms-566910-SI/Supplementary files/Table S7.xlsx]

## Sheet: Sheet1
Table S7 Labeling samples information
DATA1	DAT1	DATA2	DATA2	DATA3	DATA3
Sample	Label	Sample	Label	Sample	Label
pro_T1	115	pro_T1	115	pro_T1	115
pro_CK1	116	pro_CK1	116	pro_CK1	116
pro_T2	117	pro_T2	117	pro_T2	117
pro_CK2	118	pro_CK2	118	pro_CK2	118
pro_T3	119	pro_T3	119	pro_T3	119
pro_CK3	121	pro_CK3	121	pro_CK3	121
