# Supplementary material for: An Integrated Transcriptome and Proteome Analysis Reveals New Insights into Russeting of Bagging and Non-Bagging “Golden Delicious” Apple
Source: Int J Mol Sci. 2019 Sep 10;20(18):4462. doi: 10.3390/ijms20184462 (PMC6769969; doi:10.3390/ijms20184462)
Supplement: Supplementary file 1 [file ijms-20-04462-s001.zip › ijms-566910-SI/Supplementary files/Table S8.xlsx]

## Sheet: Sheet1
Table S8 Genomic information on LIM genes and protein sequence
Gene name	Gene ID or GenBank ID	cDNA, CDS, EST or contig sequence selected	Translated protein sequence
MD15G1068200		atggcatttgcaggaacaactcagaagtgcatggcttgtgacaagactgtgtatctggtggacaagctcacagctgataaccgaatctaccacaaagcctgcttccgatgccaccactgcaggggtaccctcaagcttagcaactacaactcctttgagggagtactctactgcaggccacattttgatcagctcttcaaaagaaccggcagtcttgacaaaagttttgaagggacaccaaaaattgtgaaaccagagagacctgttgataatgagaaacctgcagtagcgaaggcttcaagcatgtttggtggaaccagagaaaagtgctttggctgcaggaataccgtctatccaacagaaaaggtgtcagtgaacggaactccttaccacaagatg…	MAFAGTTQKCMACDKTVYLVDKLTADNRIYHKACFRCHHCRGTLKLSNYNSFEGVLYCRPHFDQLFKRTGSLDKSFEGTPKIVKPERPVDNEKPAVAKASSMFGGTREKCFGCRNTVYPTEKVSVNGTPYHKMCFKCTHGGCTISPSNYIAHEGRLYCKHHHTQLIKEKGNLSQLEGDNEKIAVDENGREVAAEI
CsLIM1	CV720040.1	agacaaagtcttgcttctttctcaacatcgaagactttgtaagtgttcgaggaagtcttagctttctttggtatttgttgtgtgtggaagatccaagagatatggcaagttttgcagggacaacacagaagtgtaaggcgtgtgagaagacagtatacttggttgatcaacttactgctgataacaaagtctatcacaaggcttgttttagatgccaccattgcaagggcaccctcaagctgagcaactattgctcctttgagggagttttatattgcaagcctcactttgatcagctgtttaagatgactggcagcttggataaaagttttgaaggtactccaaaaactgttagagttgagagatctgctgatcaggtcacaaatagcagagtttcaa…	MASFAGTTQKCKACEKTVYLVDQLTADNKVYHKACFRCHHCKGTLKLSNYCSFEGVLYCKPHFDQLFKMTGSLDKSFEGTPKTVRVERSADQVTNSRVSSMFAGTQDKCVACKKTVYPIEKVAVDGTSYHKACFRCTHGGCVISPSNYVAHEHRLYCRHHHNQLFKQKGNFSQLDNHEQVEAVTENATA*
EgWLIM1	BAD91878.1	ggcttccctttcttatcctccattctcctctctccttctccttacactcacagacacaatcacagagagagagagagagagagagagagagagagagagagagagaatggcatttgcaggaacaacccagaagtgcatggcctgtgagaagacagtctatctggtggacaagctcacagctgacaatagaatctaccacaaggcctgcttcagatgccaccattgcaaagggactctcaagcttgggaactataattcatttgaaggagtcttgtactgccggccgcatttcgatcagctcttcaagagaactggcagcctcgaaaaaagctttgaaggtacccccaagattgcaaagccagagaaacccgtcgatggagagagacctgcagcgaccaa…	MAFAGTTQKCMACEKTVYLVDKLTADNRIYHKACFRCHHCKGTLKLGNYNSFEGVLYCRPHFDQLFKRTGSLEKSFEGTPKIAKPEKPVDGERPAATKASSMFGGTRDKCVGCKSTVYPTEKVTVNGTPYHKSCFKCTHGGCVISPSNYVAHEGKLYCRHHHTQLIKEKGNLSQLEGDHERETMAPES
FvWLIM2	DY672997.1	ctccctaccccatttgtttttgattagtcagccttgaaagatccaccattttttttgctcacagagctccagaggttgagaggaggggagttctttgggcaatagaaaagagccagatctaagaagcacaagggaattatgtctttcattggcacccagcagaaatgcaaggcttgtcaaaagacggtttacccagttgaggagctttctgcagatgggatttcctaccacaagtcttgcttcaagtgcactcactgcaaagggactttgaagttgagcaattattcctcaatggaaggtgttctgtactgtaaacctcactttgagcaactcttcaaggagaccggaaacttcaacaagaacttccagtcacctgcaaagtcagctgagaagctaaca…	MSFIGTQQKCKACQKTVYPVEELSADGISYHKSCFKCTHCKGTLKLSNYSSMEGVLYCKPHFEQLFKETGNFNKNFQSPAKSAEKLTPEMTRSPSKAAGMFSGTQEKCATCGKTAYPLEKVTVESQAYHKSCFKCSHGGCPITPSNYAALEGILYCKHHFSQLFKEKGSYNHLIKSASIKRAAAATATAAAAAVASIPEA*
GmLIM1	CX709969.1	acgagaaaaccagattttatcacagtaatgaaaaatacaaacttcattaaacttcaaagcaaaatgcagattggtcagccgcgccgtatgattaagccaaactatctactaattcttctcaattatcaacccaaaatttgtctcacaaaacttttcacatacatagtaaacagaaaaaaaaatgtggattgagacaagggaatttgatgcctgaaaatgagtcaccaactgaacttgtattgccaatgtaacttgaaagttgaatgcttgccattactcagttattctgttctccgtcaccccttcatcgttttcttgcttgtcaagttggctgaagttacctttctgcttgaacaactgagtatgatggtgcctgcaataaagacgatgttcatgggc…	MASFAGTTQKCKACEKTVYLVDQLTADNKIYHKSCFRCYHCKGTLKLSNYCSFEGVLYCKPHFDQLFKKTGSLDKSFEGIPRTARLERSADQVQTNTKVSNLFAGTQEKCVACKKTVYPIEKVAVDGTSYHKACFRCTHGGCVISPSNYVAHEHRLYCRHHHTQLFKQKGNFSQLDKQENDEGVTENRITE*
GhWLIM2a	gi|107962044	atgtcgtttattggtacccaacagaaatgcaaggcttgtgagaagactgtttatccagttgaacttttgtctgcagatggagttccttaccataaatcttgctccaagtgcagtcattgcaaagggacactaaagttggctaattactcctcaatggaaggtgttctttactgcaagcctcatttcgagcaactcttcaaggagacgggtaacttcaacaaggatttccaattgtctgcaaaggcagctgagaagttaactcccgagatgacgagatcaccaagcaaagctgccagcatgttttctgggacagtcgaaaaatgtgctacttgtggcaaaactgcatatccacttgagaaggtaacagtagaaggacagtcttacctcaaatcatgtttc…	MSFIGTQQKCKACEKTVYPVELLSADGVPYHKSCSKCSHCKGTLKLANYSSMEGVLYCKPHFEQLFKETGNFNKDFQLSAKAAEKLTPEMTRSPSKAASMFSGTVEKCATCGKTAYPLEKVTVEGQSYLKSCFKCSHGGCSLSPSNYAALEGILYCKHHFSQLFKEKGSYNHLIKSASIKRAAASVPEA
GrPLIM2a	CO128503.1	cttaataagcgtcgggtcatgtatattcttttatcctccaccatttttaaggaggaaaacagtagacacttctttccgagttccttccctatctcacctttcttctgagatagcgactggaactcggtgtttgtcttcccttgaatctatcttcttatcctttcttttctaaaaggaagatggcatttagtgggacgatagataaatgcacggtttgtgataagactgttcacttcgttgatttattaactgctgatgggattccttatcataagacctgcttcaaatgcacccattgcaatggcttactcgtgatgagcaactattgttcaatggaaggagtgctttattgcaaacctcactttgaacaactcttcaaagaaactggcacttatacca…	MAFSGTIDKCTVCDKTVHFVDLLTADGIPYHKTCFKCTHCNGLLVMSNYCSMEGVLYCKPHFEQLFKETGTYTKNFQSKKSDKPNGQTRTPNRLAAFFSGTQDKCGVCNKTAYPLEKVTVEGENYHKSCFRCSPGGCLLTPSTYAAMDGILYCKHHFAQLFMEKGCYSHLAKQACMKKNLAGSSPEQKPEDAVESEDDAKPEAEETEEKSEEDGAET*
MtWLIM1	AJ498553.1	attttctttatgcacatttctcctccactttttatttttatttctctgctcttcataatcttttgttcatagacttgttgcaagttggtgaggtaagaagataaggaaaagaatggcatttgcaggaacaactcagaagtgtatggcttgtaacaaaacagtttatcttgttgataagttaactgctgataatagaattttccacaaagcttgtttcagatgtcaccactgcaaaggaaccctcaagctaagcaactacaattcttttgagggagttctttactgcagaccacacttcgaccaactgttcaaaagaactggtagccttgagaaaagctttgaagggacaccgaaaattgtcaagccagaaagaaatatagataatgagaaacctgctgc…	MAFAGTTQKCMACNKTVYLVDKLTADNRIFHKACFRCHHCKGTLKLSNYNSFEGVLYCRPHFDQLFKRTGSLEKSFEGTPKIVKPERNIDNEKPAAAKASSMFGGTRDKCSGCQKTVYPTEKVTVNGTPYHKSCFKCCHGGCTISPSNYIAHEGKFYCKHHHIQLIKQKGNLSQLEGDHEKNAGKINGEEVAAET*
NtLIM1	gi|107824896	tccaaaaaccaagtgctaacacaaagaaagggaaagagccacaaagaccatttttgttttctgtaaaacttgctcgtatatagccatggcttttgcaggaaccacacagaaatgcatggcatgtgacaagactgtctatctggttgacaaattaactgcagataacagaatctatcacaaagcttgtttcagatgccatcactgcaagggcactgtcaagcttggcaactacaattcctttgagggagttctatactgtagaccacactttgatcagctcttcaaacaaactggcagtttggataaaagctttgaaggtacaccaaaaattgtgaagccacagaaacccattgacagtgagaaaccacaggtagccaaagtgacaagcatgtttggtgg…	MAFAGTTQKCMACDKTVYLVDKLTADNRIYHKACFRCHHCKGTVKLGNYNSFEGVLYCRPHFDQLFKQTGSLDKSFEGTPKIVKPQKPIDSEKPQVAKVTSMFGGTREKCFGCKKTVYPTEKVSANGTPYHKSCFQCSHGGCVISPSNYTAHEGRLYCKHHHIQLIKEKGNLSKLEGDHEMNSTTTTEVTAESYTADQVD
PpLIM	BJ946868.1	ggtcgatctcgctgtgagaaacagtgcacgagtagagcgagcggagaagaggagagcgagagagggagagggagagggagagagagaagaaactgtgtaagcaagcaagcggagagagatggcgttttccgggacgacgcagaagtgcaaggcgtgtgagaagacggtgtacctagtggagcagctcacggctgacggggtcgtgtatcacaaatcctgcttccgatgcaaccattgcaaagggactctcaagcttgcaaactatgcgtctctagaaggagtgctctactgcaagccacactttgagcagcttttaaaggtcactgggagttttgacaagagtttcgaacacaagccttctgaaggattgaaaaaggctgagaaaggagagaacaaggc…	MAFSGTTQKCKACEKTVYLVEQLTADGVVYHKSCFRCNHCKGTLKLANYASLEGVLYCKPHFEQLLKVTGSFDKSFEHKPSEGLKKAEKGENKAPSKASLMFSGTQEKCIACSKTVYPIEKTTVEGLPYHKQCFKCVHGGCTISPSNYAALEGRLYCKPHYSQLFKEKGNYSQLTKAPALKVAASQAITES*
SbWLIM2	CN127879.1	gttttgttgccgctgctgctgccttttcctttccgccgcggcaaaagtgaggcgcgggcgggcgagctgggggagagggagacgaacccatcataattccatcggtgctcctgcgtatataagcgcggcaatcgggacgccgggcgaggaggtgttcattcctcatccatcccacgccacgcgcgcgcaggccaaggccggatcgggctctcagtcagatctcgcccggcggccacgacccgagagagagagagagagaaagaggggggttggccggcgatcgggagaagatgtttagcgggacgcagcagaagtgcaaggtgtgcaccaagacggtgtacccgatggaccagctctccaccgacggcgtcgccttccaccgctcctgcttcaagtgcc…	MFSGTQQKCKVCTKTVYPMDQLSTDGVAFHRSCFKCQHCKSTLSLSNYSSFEGVPYCKAHFEQLFKETGSYNKSFQSQSPAKITPEKLAPELTRSPSKAARMFSGTQDKCATCGKTAYPLEKVTVEEKAYHKSCFKCSHGGCAITPSNYAALEGILYCKHHFSQLFKEKGSYNHLIKCASVKRAAEAQPEQPASDSS*
StLIM1b	DN908198.1	agccaatatttgaaaaggcttgtccgctgctactacttcaacacgcccgcacttcttctctgacctttaaattacacaaattttcaactttaaagactaaattagagactattcttggaaaaagagcatctctttgttccttattgaatcgatcgatcgatctatctgcagagaaaaaggaatggcaacttttggagggacaacacagaagtgtaaggcctgtgagaaaactgtctacttggtggatcaacttaaggctgacagcagggtatatcacaaggcttgtttcagatgtaatcattgcaagggtactcttaagctaggtaactacaattcctatgaaggagttttatactgcagacctcactttgatcaactattcaaaatgactggaagcct…	MATFGGTTQKCKACEKTVYLVDQLKADSRVYHKACFRCNHCKGTLKLGNYNSYEGVLYCRPHFDQLFKMTGSLNKSFEGGPRTVKERSLDKAQATNKVSALFGGTQDKCVACKKTVYPLEKVAVDGTSYHRPCFKCSHGGCVISPSNYVAHDHKLYCRHHHTQLFKQRGNFSHMEDHEKIKGVTENGKA*
VvLIM1	CF213597.1	ccgggggtgtctgagctgtaagccgaaggagagcgagagaaagtctctgtttctgaatttcatcaatcttatctcggaaaattgagttgtatttgagggtggtggagttgaggaagatctgagatggcaacttttgcagggactacccagaagtgtaaggcctgtgagaagactgtgtacttggtggatgagctcactgctgataacaaggtctaccacaaggcctgcttcagatgccaccactgcaagggcactctcaagctgagtaactattcgtcctttgagggtgtgttgtattgtaaacctcactttgatcaattgtttaagatgactggcagcttggataagagttttgaaggagctcccaagaccgtcagatctgttgatcagggccagaca…	MATFAGTTQKCKACEKTVYLVDELTADNKVYHKACFRCHHCKGTLKLSNYSSFEGVLYCKPHFDQLFKMTGSLDKSFEGAPKTVRSVDQGQTNSKVSSMFAGTQEKCVACKKTVYPIEKVGVDGTSYHKACFRCTHGGCTISPSNYIAHEHRLYCRHHHSQLFKEKGNFSQLDKQEQVKGGD*
ZmWLIM1	DR826954.1	ggcggcattcgtgcaggaccgacccccacctccacctcgtatgctctctctctctctctctccttcccatggctgatgcctgacacggtgacacccccaacattctccctcactagctagctgtgtcctgcctacctagcggtatcaatacccggctgcagctcaccaccaccaccaaccaaccaacccacagttcccatataggcagccatcggctacacagcctcgcctccgtaagcagagtgtgtcgttggaagagagacgacggcggccatggcgacctccttccaggggacgaccaccaagtgcaccgcctgcgacaagacggtgtaccttgtggacaagctcaccgccgacaaccgcatctaccacaaggcctgcttccgctgccaccactgc…	MATSFQGTTTKCTACDKTVYLVDKLTADNRIYHKACFRCHHCKGTLKLANYNSFEGVLYCRPHFDQLFKRTGSLDKSFEGTPKVVKPERNVGNENATKVSSAFAGTREKCVGCSKTVYPTERVTVNNTMYHKSCFKCCHGGCTISPSNYIAHEGKLYCKHHHIQLIKEKGNFSQLENDHEKTSQAGSLEEDEQEY*
AtWLIM1	gi|837558	attcttctttatctctctctctctctcaagactattgagcttctttcttttttcctgagtcttttagtctgatctcttacaagaatggcgttcgcaggaacaacccagaaatgcatggcatgtgacaaaacagtttatcttgtcgacaagttaaccgccgataatcgggtctaccacaaagcttgtttccgatgtcaccattgcaaaggaactctcaagcttagcaattacaactcctttgaaggagttctctactgcagaccacatttcgatcaaaacttcaagagaactggaagtcttgagaaaagcttcgaagggacaccaaagattggaaaacctgataggcctttggagggagagagacctgctggaaccaaagtttcgaatatgtttggtgga…	MAFAGTTQKCMACDKTVYLVDKLTADNRVYHKACFRCHHCKGTLKLSNYNSFEGVLYCRPHFDQNFKRTGSLEKSFEGTPKIGKPDRPLEGERPAGTKVSNMFGGTREKCVGCDKTVYPIEKVSVNGTLYHKSCFKCTHGGCTISPSNYIAHEGKLYCKHHHIQLIKEKGNLSQLEGGGENAAKDKVVAA
