# Supplementary material for: An Integrated Transcriptome and Proteome Analysis Reveals New Insights into Russeting of Bagging and Non-Bagging “Golden Delicious” Apple
Source: Int J Mol Sci. 2019 Sep 10;20(18):4462. doi: 10.3390/ijms20184462 (PMC6769969; doi:10.3390/ijms20184462)
Supplement: Supplementary file 1 [file ijms-20-04462-s001.zip › ijms-566910-SI/Supplementary files/Table S9.xlsx]

## Sheet: Sheet1
Table S9 List of main parameters of association analysis
Type	Value
Protein UniquePeptide	1
Protein FoldChange	1
Protein Significant	*
Gene FoldChange	2
Gene Significant	<0.001
GO Significant	<0.05
Pathway Significant	<0.05
Blast Identity	100
Blast Evalue	1e-08
Top number	20
Note: Protein_UniquePeptide: Sspecific number of peptides used for protein quantification; Protein_FoldChange: Fold used to define differential proteins; Protein_Significant: Protein significance level threshold; Gene_FoldChange: Fold used to define differential genes; Gene_Significant: Gene significance level threshold; GO_Significant: GO enrichment significance threshold; Pathway_Significant：Pa…
